# Supplementary material for: Butyrate Inhibits Colorectal Cancer Cell Proliferation through Autophagy Degradation of β-Catenin Regardless of APC and β-Catenin Mutational Status
Source: Biomedicines. 2022 May 13;10(5):1131. doi: 10.3390/biomedicines10051131 (PMC9138675; doi:10.3390/biomedicines10051131)
Supplement: Supplementary file 1 [file biomedicines-10-01131-s001.zip]

Archive with 1 entries (1 files):
- biomedicines-1680866-supplementary.pdf
